# Supplementary material for: Effects of Three Different Bee Pollen on Digestion, Immunity, Antioxidant Capacity, and Gut Microbes in Apis mellifera
Source: Insects. 2025 May 8;16(5):505. doi: 10.3390/insects16050505 (PMC12112133; doi:10.3390/insects16050505)
Supplement: Supplementary file 1 [file insects-16-00505-s001.zip]

Archive with 3 entries (3 files):
- Figure S1 .pdf
- Figure S2.pdf
- Tables S1-S12.pdf
